# Supplementary material for: A Review of the Ethnomedicine, Phytochemistry, Pharmacology and Toxicological Studies on Ptaeroxylon obliquum (Thunb.) Radlk. (Rutaceae)
Source: Plants (Basel). 2025 Jun 6;14(12):1746. doi: 10.3390/plants14121746 (PMC12196304; doi:10.3390/plants14121746)
Supplement: Supplementary file 1 [file plants-14-01746-s001.zip]

Archive with 1 entries (1 files):
- plants-3653981-supplementary.pdf
